# Supplementary material for: Systems epidemiology and cancer: A review of the National Institutes of Health extramural grant portfolio 2013–2018
Source: PLoS One. 2021 Apr 15;16(4):e0250061. doi: 10.1371/journal.pone.0250061 (PMC8049352; doi:10.1371/journal.pone.0250061)
Supplement: S1 Table — (XLSX) [file pone.0250061.s001.xlsx]

## Sheet: S1 Table
S1 Table. Phase I systems epidemiology grants awarded from selected funding opportunities (Fiscal Years 2013-2018)
PI Name	Project Title	Grant Number	Cancer-focused study (Y/N)
Anderson, Alexander Robertson Allan	Eco-Evolutionary dynamics of NSCLC to immunotherapy: Response and Resistance	1U01CA232382-01	Y
Bansal, Shweta	Vaccine hesitancy and erosion of herd immunity: harnessing big data to forecast disease re-emergence	1R01GM123007-01	N
Bearman, Peter Shawn	The Spread of Autism Diagnosis through Spatially Embedded Social Networks	1R21MH100514-01A1	N
Blemker, Silvia Salinas	Multiscale Modeling for Treatment Discovery in Duchenne Muscular Dystrophy	1U01AR069393-01	N
Campbell, Kenneth S	Multiscale modeling of inherited cardiomyopathies and therapeutic interventions	1U01HL133359-01A1	N
Cerda, Magdalena	Neighborhood interventions in alcohol-related homicide: a systems approach	1R21AA021909-01A1	N
Dahari, Harel	Computational discovery of effective hepatitis C intervention strategies	1R01GM121600-01A1	N
Dalton, Jarrod	Modeling and Forecasting Atherosclerotic Risk: A Complex Systems Approach	1R01AG055480-01	N
Donohue, Julie Marie	The Role of Physician Networks in the Adoption of New Prescription Drugs.	1R01HL119246-01	N
Eisenberg, Joseph N. S.	Modeling the Effects of the Environment on Enteric Pathogen Dynamics	1U01GM110712-01	N
Esserman, Laura J	Modeling the Impact of Targeted Therapy Based on Breast Cancer Subtypes	1U01CA187945-01	Y
Fabian, Maria Patricia	Asthma Simulation Tool for Housing, Medication and Social Adversity (ASTHMA)	1R01ES027816-01	N
Ferguson, Neil Morris	Models for synthesising molecular, clinical and epidemiological data, and transla	1U01GM110721-01	N
Figueroa, Carlos Alberto	Image-based Multi-scale Modeling Framework of the Cardiopulmonary System: Longitudinal Calibration and Assessment of Therapies in Pediatric Pulmonary Hypertension	1U01HL135842-01	N
Galvani, Alison P	Dynamic data-driven decision models for infectious disease control	2U01GM087719-06	N
Garcia, Raul I	Social networks and oral health-related risk behaviors in public housing communities	1R01DE027985-01	N
Herbeck, Joshua T	Modeling the Evolutionary and Public Health Impacts of HIV Adaptation in Response to Vaccination	1R01GM125440-01	N
Jason, Leonard A	Emergent Social Environments As Predictors of Recovery Resident Outcomes	1R01AA022763-01A1	N
Jenness, Samuel	EpiModel 2.0: Integrated Network Models for HIV/STI Prevention Science	1R01AI138783-01A1	N
Kneipp, Shawn Marie	Modeling Criminal History Effects on Women's Health	1R21MD009563-01A1	N
Kohlmeier, Jacob E	Multiscale modeling of influenza vaccination strategies for optimal T cell immunity	1U01HL139483-01A1	N
Kreager, Derek Allen	Network Mechanisms in a Prison-Based Therapeutic Community	1R21AA023210-01A1	N
Laiteerapong, Neda	Predicting and Reducing Future Health Disparities for U.S. Adults with Diabetes	1R01MD013420-01	N
Lappalainen, Tuuli	Integration of omics data to improve interpretation of genetic risk variants in lung disease	1R01HL142028-01	N
Lee, Bruce Y	Virtual Population Obesity Prevention (VPOP) Labs: Computational, Multi-Scale Models for Obesity Solutions	1U01HD086861-01A1	N
Lin, Ching-Long	An integrative statistics-guided image-based multi-scale lung model	1U01HL114494-01A1	N
Lindau, Stacy Tessler	Evaluating a Self-Care Innovation for Older Adults using Agent-Based Modeling	1R01AG047869-01	N
Lizardo, Omar A.	NetHealth: Modeling the Co-Evolution of Social Networks and Health Behaviors	1R01HL117757-01A1	N
Lopman, Benjamin A	Integrating data streams with multi-scale modeling to guide norovirus vaccine decision-making	1R01GM124280-01A1	N
Luebeck, Georg E	Esophageal Cancer from Cells to Population: A Multiscale Approach	1U01CA182940-01	Y
Marathe, Achla	Systems Analysis of Social Pathways of Epidemics to Reduce Health Disparities	1R01GM109718-01A1	N
Maupome, Gerardo	Social Network Dynamics and Oral Health Disparities in Mexican American Immigrants	1R01DE025836-01	N
Mccowan, Brenda	Determining the dynamic influence of social networks on development and health trajectories	1R01GM114017-01	N
Meza, Rafael	From Mechanism to Population: Modeling HPV-related Oropharyngeal Carcinogenesis	1U01CA182915-01A1	Y
Molina, Yamile	Assessing and modeling network-level consequences of patient navigation	1R21CA215252-01A1	Y
Phillips, James Franklin	A Comprehensive Systems Analysis of Community Based Primary Health Care	1R21HD086474-01	N
Pond, Sergei L Kosakovsky	Modeling Epidemic Infectious Diseases Using Sequence Analysis	1U01GM110749-01	N
Read, Stephen J	A Neurobiologically-based Neural Network Model of Risky Decision-making	1R01GM109996-01	N
Ryvicker, Miriam	Addressing Disparities in Healthcare Access and Outcomes among Chronically Ill Older Adults: Assessing the Feasibility of an Agent-Based Modeling Approach	1R21AG053542-01A1	N
Santillana Guzman, Mauricio	Development of an Open-Source and Data-Driven Modeling Platform to Monitor and Forecast Disease Activity	1R01GM130668-01	N
Shelburne, Kevin B	A Lower Extremity Neuromusculoskeletal Human Simulator: Addressing Multiscale Challenges	1U01AR072989-01A1	N
Sirard, John Ronald	Identifying Mechanisms of Peer Influence on Youth Weight-Related Behaviors	1R01HD086259-01A1	N
Sturm, Roland	Microsimulation of Obesity Policies	1R01HD087257-01	N
Wang, May C	The impact of natural experiments on child obesity: A systems science approach	1R01HD072296-01A1	N
Wang, Rui	Network modeling and robust estimation of the intraclass correlation coefficient to inform the design and analysis of cluster randomized trials for infectious diseases	1R01AI136947-01A1	N
Weinberger, Daniel Martin	Predicting and monitoring variations in the effects of vaccines against RSV	1R01AI137093-01A1	N
Westgard, Bjorn Christopher	Using Systems Science Methods to Study Cardiac Risk in the Somali Community	1R01HL118282-01A1	N
Westgard, Bjorn Christopher	Hotspotting Cardiometabolic Disparities for Simulated Advances in Population Care	1R01AG052533-01A1	N
White, Laura Forsberg	Methods to Estimate the Effect of Interventions on the Incidence and Transmission of Tuberculosis	1R01GM122876-01	N
Williams, Jennifer	Using Dynamical Systems Modeling to Understand the Effects of an Individually Tailored Prenatal Weight Gain Intervention on Fetal Growth and Postnatal Obesity Risk	1R56HL126799-01	N
Wittenborn, Andrea K	Modeling the Dynamics of Adult Depression	1R21MH100515-01	N
Zimmerman, Richard K	Future of influenza vaccine strategies given interference and choice	1R01GM111121-01	N
