# Supplementary material for: Systems epidemiology and cancer: A review of the National Institutes of Health extramural grant portfolio 2013–2018
Source: PLoS One. 2021 Apr 15;16(4):e0250061. doi: 10.1371/journal.pone.0250061 (PMC8049352; doi:10.1371/journal.pone.0250061)
Supplement: S2 Table — (XLSX) [file pone.0250061.s002.xlsx]

## Sheet: phase II
S2 Table. Phase II Cancer-focused, systems epidemiology grants (Fiscal Years 2013-2018)
Primary Investigator Name	Project Title	Grant Number
Boca, Simina Maria	CGDnet: Cancer Gene Drug Network: Using patient-specific drug-gene networks for recommending targeted cancer therapies.	1R21CA220398-01
Braithwaite, Dejana K	Comorbidity and screening outcomes among older women undergoing mammography	1R01CA207361-01A1
Brownson, Ross C	Mis-Implementation in Cancer Prevention and Control	1R01CA214530-01
Cao, Yin	Optimizing the Impact of Aspirin for Chemoprevention	1K07CA218377-01A1
Duncan, James S	Quantitative Multimodal Image Guidance for Improved Liver Cancer Treatment	1R01CA206180-01A1
Flowers, Christopher R	Mentored Patient Oriented Research in Lymphoma	1K24CA208132-01
Graham, Amanda L	Social Dynamics of Substance Use in Online Social Networks for Smoking Cessation	1R01CA192345-01
Guo, Fangjian	Genetic testing in young women for cancer prevention	1K07CA222343-01A1
Gurbani, Saumya	Towards the automation of MR spectroscopic imaging in patients with glioblashoma	1F30CA206291-01A1
Kontos, Despina	Multi-parametric 4-D Imaging Biomarkers for Neoadjuvant Treatment Response	1R01CA197000-01A1
Lam, Cho Yan	Affective science and smoking cessation: Real time real world assessment	1R01CA224537-01
Lewis, Joshua Elliott	Systems biology modeling of radiation resistance and chemotherapy-radiation combination therapies in head and neck squamous cell carcinoma	1F30CA224968-01A1
Liu, David	Dissecting Therapeutic Resistance and Progression in Metastatic Melanoma Through Clinical Computational Oncology	1K08CA234458-01
Lok, Anna S.F.	NOVEL STRATEGIES TO IMPROVE LIVER CANCER SURVEILLANCE UPTAKE AND EARLY DETECTION	1U01CA230669-01
Lopez-Berestein, Gabriel	Targeted therapeutics for ovarian cancer and its microenvironment - treatment and theoretical modeling	1U01CA213759-01
Luebeck, Georg E	Esophageal Cancer from Cells to Population: A Multiscale Approach	1U01CA182940-01
Maitland, Michael L.	Computational modeling of tumor burden by CT to advance cancer therapeutics	1R01CA194783-01
Marai, Georgeta-Elisabeta	SMART-ACT: Spatial Methodologic Approaches for Risk Assessment and Therapeutic Adaptation in Cancer Treatment	1R01CA214825-01
Meza, Rafael	From Mechanism to Population: Modeling HPV-related Oropharyngeal Carcinogenesis	1U01CA182915-01A1
Molina, Yamile	Assessing and modeling network-level consequences of patient navigation	1R21CA215252-01A1
Muramoto, Myra L	Effect of Helpers Program On-line Training on Smoking Relapse and Social Networks	1R21CA184361-01A1
Myneni, Sahiti	Characterization of the manifestation of stages and processes of smoking behavior change in health-related social intercourse	1R21CA220670-01
Nahum-Shani, Inbal	Novel use of mHealth data to identify states of vulnerability and receptivity to JITAIs	1U01CA229437-01
Peters, Ulrike	Comprehensive Colorectal Cancer Risk Prediction to Inform Personalized Screening	1R01CA206279-01A1
Ressom, Habtom W	Analysis of Racial Disparities in HCC by Systems Metabolomics	1U01CA185188-01A1
Ruffalo, Matthew	Integration of Clinical and Omic Data for Improved Prediction of Patient Outcome	1F32CA216937-01A1
Seewaldt, Victoria L.	Epigenetic damage in women living in LA food-desert zip codes	1R01CA220693-01
Sigel, Keith Magnus	The Cost-Effectiveness of Lung Cancer Screening in HIV Infection	1K07CA180782-01A1
Spruijt-Metz, Donna D	Operationalizing Behavioral Theory for mHealth: Dynamics, Context, and Personalization	1U01CA229445-01
Subramanian, Sujha	Evidence-based Approaches, Financing and Tools for Cost-Effective Scale-up Cervical Cancer Prevention in Sub-Saharan Africa	1R01CA200845-01A1
Tsao, Sinchai	Machine learning-based radiation toxicity mitigation in pediatric brain cancer	1R43CA233346-01
Wang, Yao	SCH: EXP: Improving early detection and intervention of lymphedema	1R01CA214085-01
Wei, Peng	Genetic Susceptibility and Risk Model for Pancreatic Cancer	1R01CA169122-01A1
Wetter, David W	Socioeconomic status, stress, and smoking cessation	1R01CA190329-01A1
Wisnivesky, Juan P.	Optimizing Treatment of Lung Cancer Patients with Comorbidities	1R01CA202956-01A1
